# Supplementary material for: Parallel Evolution of HIV-1 in a Long-Term Experiment
Source: Mol Biol Evol. 2019 Jul 4;36(11):2400–14. doi: 10.1093/molbev/msz155 (PMC6805227; doi:10.1093/molbev/msz155)
Supplement: msz155_Supplementary_Data [file msz155_supplementary_data.zip]

Archive with 7 entries (7 files):
- Figure_S1.pdf
- Figure_S2.pdf
- Figure_S3.pdf
- Figure_S4.pdf
- Figure_S5.pdf
- Table_S1.pdf
- Table_S2.pdf
